# Supplementary material for: Integrating metabolomics, bionics, and culturomics to study probiotics-driven drug metabolism
Source: Front Pharmacol. 2023 Jan 26;14:1047863. doi: 10.3389/fphar.2023.1047863 (PMC9908756; doi:10.3389/fphar.2023.1047863)
Supplement: Supplementary file 1 [file Table2.XLSX]

## Sheet: Sheet1
Table S2. Composition and bacterial viability of samples collected from the intestinal model at different time points.
Time_replicate	V_culture (mL)	V_SSF (mL)	V_SGF (mL)	V_SIF (mL)	Total_V	Total viable counts （CFU/mL）	Survival rate (%)	Average survival rate at specific time point (%)	SD
0h_1	40	0	0	0	40	20000000	100	100	0
0h_2	40	0	0	0	40	20000000	100
0h_3	40	0	0	0	40	20000000	100
6h_1	40	5	115	60	220	2100000	57.75	59.675	6.40815
6h_2	40	5	115	60	220	1980000	54.45
6h_3	40	5	115	60	220	2430000	66.825
12h_1	39.27	4.9	112.9	58.9	216	1690000	46.4782	41.0695	5.50267
12h_2	39.27	4.9	112.9	58.9	216	1500000	41.2529
12h_3	39.27	4.9	112.9	58.9	216	1290000	35.4775
24h_1	38.54	4.8	110.8	57.8	212	980000	26.9538	25.2119	3.75439
24h_2	38.54	4.8	110.8	57.8	212	760000	20.903
24h_3	38.54	4.8	110.8	57.8	212	1010000	27.7789
Abbreviations: V = volume, SSF = simulated saliva fluid, SGF = simulated gastric fluid, and SIF = simulated intestinal fluid
