# Supplementary material for: Integrating metabolomics, bionics, and culturomics to study probiotics-driven drug metabolism
Source: Front Pharmacol. 2023 Jan 26;14:1047863. doi: 10.3389/fphar.2023.1047863 (PMC9908756; doi:10.3389/fphar.2023.1047863)
Supplement: Supplementary file 2 [file Table1.XLSX]

## Sheet: Sheet1
Table S1. Information of 36 tested drugs and 2 standard solutions.
Chemical standard	Chemical_name (From standard reagent instruction)	Molecular formula	CAS_Number	Electrospray ionization (ESI) mode	Multiple reaction monitoring (MRM) transition (m/z)		Declustering potential (DP) (V)	Collision energy (CE) (eV)	Retention time (min)	Standard curve equation	Correlation coefficient, R2
					Q1	Q3
Drospirenone		C24H30O3	67392-87-4	POS	367.1	97	6.89	26.85	5.635	y=2143.82782x+5.82000e4	0.99249
						159	6.89	34.11
						171	6.89	34.74
						211	6.89	21.37
Sulfasalazine		C18H14N4O5S	599-79-1	POS	398.9	381.1	9.56	26.73	4.661	y=5.34014e4x-1.31368e6	0.998
						317	9.56	29.2
						241.1	9.56	31.01
						223	9.56	38.38
Praziquantel		C19H24N2O2	55268-74-1	POS	312.9	203	47.03	22.95	5.29	y=1.66455e5x+4.37963e7	0.99153
						83.1	47.03	26.35
Clofazimine		C27H22Cl2N4	2030-63-9	POS	473.1	431.2	45.98	50.42	5.492	y=10120.90723x+1.23023e6	0.99686
						395.2	45.98	65.15
						320.9	45.98	55.62
						293.9	45.98	57.19
Voirconazole		C16H14F3N5O	137234-62-9	POS	350.1	309.1	29.13	9.05	4.987	y=2.37244e5x+5.06998e5	0.9907
						281.4	29.13	22.88
						224.3	29.13	24.87
						127	29.13	39.48
Tolcapone		C14H11NO5	134308-13-7	NEG	272.1	169	-57.63	-46.13	5.39	y=1731.12756x+371.22087	0.99088
						181	-57.63	-37.58
						225.1	-57.63	-34.79
						242	-57.63	-27.07
						254.9	-57.63	-28.79
Mycophenolate-mofetil		C23H31NO7	115007-34-6	POS	434.3	114.2	43.77	35.87	4.26	y=1.77835e5x+2.23097e7	0.99411
						132.1	43.77	42.72
						195.1	43.77	43.27
						207	43.77	35.28
						285.1	43.77	31.04
Torasemide		C16H20N4O3S	56211-40-6	POS	349.2	289.9	45.98	17.94	5.646	y=12243.27118x+3.20372e5	0.995
						264.1	45.98	20.89
						148.8	45.98	30.66
Rispeirdone		C23H27FN4O2	106266-06-2	POS	411.4	191	45.93	39.74	3.84	y=24777.20411x+9.60269e6	0.99233
						110.3	45.93	69.28
						82.3	45.93	74.02
Clonazepam		C15H10ClN3O3	1622-61-3	NEG	314.4	285.8	-42.83	-22	4.94	y=111.0605x+51.65406	0.99076
						278.2	-42.83	-20.78
						248.1	-42.83	-29.19
						232.2	-42.83	-35.54
Famciclovir		C14H19N5O4	104227-87-4	POS	322	280.3	56.02	26	3.357	y=5.25507e4x+6.17960e4	0.99755
						262	56.02	25.07
						202.1	56.02	32.39
						136.1	56.02	33.99
Dolasetron		C19H20N2O3	115956-12-2	POS	324.7	164	48.94	35.08	3.788	y=3.10240e4+3.29654e4	0.99055
						144.1	48.94	50.79
						95.8	48.94	69.47
						182.1	48.94	49.67
Tinidazole		C8H13N3O4S	19387-91-8	POS	247.9	121.2	42.13	23.08	3.736	y=1.41990e5x+1.38577e5	0.99339
						92.9	42.13	24.22
						128.1	42.13	29.87
						110	42.13	23.21
Pantoprazole		C16H15F2N3O4S	102625-70-7	NEG	381.9	229.5	-32.72	-16.94	4.21	y=137.81588x+446.18662	0.99553
						210.2	-32.72	-41.41
						161	-32.72	-60.2
Deflazacort		C25H31NO6	14484-47-0	NEG	440.4	398.3	-62.97	-17.98	5.173	y=1.79869e5x+2.12954e5	0.99392
						380.2	-62.97	-15.43
						339.3	-62.97	-26.72
						187	-62.97	-31.14
						59	-62.97	-64.92
Ketoprofen		C16H14O3	22071-15-4	POS	255	209.1	42.18	19.79	5.303	y=3.82299e4+16505.02858	0.99281
						177.1	42.18	23.41
						104.9	42.18	28.97
						76.9	42.18	59.97
Spironolactone		C24H32O4S	52-01-7	POS	341.1	107.1	48.72	32.43	5.69	y=3.68566e4+1.42844e5	0.99201
						145	48.72	41.5
						169.1	48.72	32.17
						183.3	48.72	38.05
Nitrendipine		C18H20N2O6	39562-70-4	NEG	359.3	236.2	-66.28	-22.88	5.87	y=1575.45093x+5062.12071	0.99459
						122.2	-66.28	-23.28
						91.8	-66.28	-27.98
						223.9	-66.28	-24.11
Sulindac		C20H17FO3S	38194-50-2	NEG	311.1	295.8	-38.37	-20.2	4.948	y=3373.13366x+935.42516	0.99459
						281	-38.37	-32.8
						263	-38.37	-32.09
Norethisterone		C22H28O3	51-98-9	POS	341.3	109.2	60	29.86	6.331	y=3.67839e4x+1.70129e6	0.99872
						128.9	60	35.8
						145.3	60	29.99
						171.2	60	31.61
Artemisinin		C15H22O5	63968-64-9	POS	300.2	283.2	20.18	7.23	6.021	y=1224.95219x+5053.56352	0.99581
						209.1	20.18	14.51
						151.3	20.18	24.02
Lovastatin		C24H36O5	75330-75-5	POS	405.3	199.3	49.85	16.13	6.617	y=8323.05805x+4.97727e4	0.99447
						225.1	49.85	22.87
						243.2	49.85	16.74
						285.4	49.85	13.44
						173	49.85	23.09
Propericiazine		C21H23N3OS	2622-26-6	POS	366.2	113.9	31.84	34.32	4.39	y=1.99550e5x+4.62237e7	0.99061
						142.2	31.84	29.89
						236.9	31.84	39.63
						265.2	31.84	32.39
Danazol		C22H27NO2	17230-88-5	POS	338.3	310.3	52.36	26.99	6.317	y=3.386354x+3.16154e6	0.99
						147.9	52.36	33.66
						120.2	52.36	35.98
Diltiazem		C22H26N2O4S	42399-41-7	POS	415.3	310	35.1	29.77	4.366	y=1.03857e5x+9.85115e6	0.99317
						177.9	35.1	30.68
						370.3	35.1	20.02
Duloxetine		C18H20ClNOS	116539-60-4	POS	298.2	43.8	34.94	38.28	4.538	y=2899.10459x+3.21670e5	0.99194
						154.1	34.94	7.64
						197.4	34.94	21.09
Entacapone		C14H15N3O5	130929-57-6	NEG	304	65.8	-55.29	-60.77	4.888	y=4074.37752x-5517.94870	0.99638
						142.9	-55.29	-38.63
						183.6	-55.29	-38.92
Dolonil		C11H11N5	136-40-3	POS	214	122.2	44.03	25.42	4.09	y=7.40171e4x+5.10713e6	0.99302
						109	44.03	32.27
						93	44.03	31.07
						80.1	44.03	37.08
						77.3	44.03	23.09
Racecadotril		C21H23NO4S	81110-73-8	POS	386.1	344.3	42.74	13.34	5.08	y=7.63192e4+1.00917e5	0.99159
						326.1	42.74	12.38
						269.2	42.74	20.31
						91.1	42.74	26.9
Diflorasone		C26H32F2O7	33564-31-7	POS	495.2	353	28.05	22.89	5.704	y=8.87537e4x+6.63852e5	0.99287
						317.1	28.05	18.78
						299.1	28.05	22.46
						279.2	28.05	22.78
Nicardipine		C26H29N3O6	54527-84-3	POS	480.4	359	45.3	31.66	4.534	y=1.57226e5x+1.43034e8	0.99604
						315.2	45.3	31.38
						166.3	45.3	25.02
						148.2	45.3	29.75
Ropinirole		C16H17D7N2O	91374-21-9	POS	261.3	160.1	38.16	30.22	3.538	y=2.86233e5x+4.06380e5	0.99345
						114	38.16	24.73
						86.3	38.16	31.17
						132.1	38.16	39.78
Capecitabine		C15H22FN3O6	154361-50-9	POS	360.4	244.3	26.87	14.89	4.426	y=1.93508e5x-9.18523e4	0.99217
						174.1	26.87	29.14
						129.9	26.87	42.29
Bisacodyl		C22H19NO4	603-50-9	POS	362.2	320.2	52.78	27.14	5.07	y=16954.99659x+7.87695e5	0.99232
						225.9	52.78	23.89
						184	52.78	34.11
Digoxin		C41H64O14	20830-75-5	POS	798.4	651.5	22.82	19.2	4.427	y=503.32348x-127.80767	0.99247
						521.2	22.82	24.36
						391.1	22.82	29
						243.3	22.82	26.02
Rosuvastatin		C22H28FN3O6S	287714-41-4	POS	482.1	404.3	39.01	40.93	5.051	y=3.83892e4+11012.56932	0.99792
						300.1	39.01	47.03
						272.1	39.01	43.22
						258.2	39.01	47.02
Thiorphan		C12H15NO3S	76721-89-6	POS	254.3	117.1	34	34.04	3.74	y=3.23768e4x-2.31462e5	0.9966
						145.3	34	23.04
						179.1	34	15.27
						76.2	34	13.5
S-acetylthiorphan		C14H17NO4S	124735-06-4	POS	296.1	75.9	34.6	19.86	3.9	y=18880.70179x-3.78688e4	0.99213
						145.2	34.6	31.51
						208	34.6	17.88
						221	34.6	11.76
Abbreviations: ESI = Electrospray ionization, MRM = Multiple reaction monitoring, DP = Declustering potential, CE = Collision energy, RT = Retention time, and R2 = correlation coefficient
The fragment ions marked in red in the table are quantitative ions and the rest are qualitative ions
